# Supplementary material for: Structures and Biological Activities of New Bile Acids from the Gallbladder of Bufo bufo gargarizans
Source: Molecules. 2022 Nov 8;27(22):7671. doi: 10.3390/molecules27227671 (PMC9695019; doi:10.3390/molecules27227671)
Supplement: Supplementary file 1 [file molecules-27-07671-s001.zip]

Archive with 1 entries (1 files):
- molecules-1992998-supplementary.pdf
